# Supplementary material for: In utero exposure to protease inhibitor-based antiretroviral regimens delays growth and developmental milestones in mice
Source: PLoS One. 2020 Nov 19;15(11):e0242513. doi: 10.1371/journal.pone.0242513 (PMC7676697; doi:10.1371/journal.pone.0242513)
Supplement: S1 Data — (XLSX) [file pone.0242513.s002.xlsx]

## Sheet: Developmental Milestones
expt	dam	pup	sex	treatment	righting	neg_geo	cliff_aversion	rooting	forelimb_grasp	auditory_reflex	pinna_dettachment	ear_twitch	cat_landing	open_field	olfaction_latency	p1wt	p2wt	p3wt	p4wt	p5wt	p10wt	p15wt	p21wt	p1length	p2length	p3length	p4length	p5length	p10length	p15length	p21length
A	AS002	1	F	CTRL	11	4	3	5	5	11	4	7	11	11	150	1.42	1.83	1.9	2.3	2.8	6.1	7.4	7.4	38	32	35	37.7	40	46	54	68
A	AS002	4	F	CTRL	11	4	3	4	8	15	3	7	10	10	95	1.27	1.76	1.8	2.3	2.7	5.9	7.5	7.4	35	32	35	37.8	38.7	45	55	68
A	AS002	2	M	CTRL	11	4	3	4	3	15	3	7	9	11	65	1.48	1.79	2	2.3	2.9	6.2	7.6	7.9	38	33	35		39	47	56	68
A	AS002	3	M	CTRL	10	4	3	4	7	10	4	7	9	13	110	1.36	1.73	1.8	2.1	2.7	6	7.2	7.3	30	31	35	36.6	38.2	46	53	67
A	AS002	5	M	CTRL	11	4	3	4	10	10	3	7	10	9	123	1.37	1.96	2	2.4	2.9	6.4	7.5	7.4	35	34	37		38.4	47	55	67
A	AS003	1	F	CTRL	9	4	3	5	9	8	4	7	9	12		1.52	1.6	1.9	2.4	3		8.2	8.3	31	33	34	36	40.1		53	67
A	AS003	2	M	CTRL	12	3	3	4	11	11	4	8	9	11	43	1.69	1.5	1.7	1.9	2.2		5.6	5.9	30	32	33	34	37		44	59
A	AS003	3	M	CTRL	12	5	2	6	9	9	4	8	12	9	8	1.61	1.5	1.8	2.4	2.9	4.98	7.4	7.9	31	32	33	36.2	38.3	48.1	55	68
A	AS003	4	M	CTRL	12	5	3	5	9	10	4	8	10	9	131	1.58	1.5	1.8	2.4	3	5.92	8	8.3	30	33	33	37.2	38.2	45.9	55	67
A	AS003	5	M	CTRL	9	5	3	4	8	8	4	7	10	9	139	1.64	1.7	1.9	2.5	3.2	6.18	8.3	8.2	30	35	35	37.5	38.2	50.6	56	70
A	AS003	6	M	CTRL	9	4	8	5	4	14	4	7	8	8	150	1.78	1.5	1.9	2.4	3.1		8.1	8.4	30	33	34	35.6	39.5	46.7	56	70
A	AS004	5	F	CTRL	11	3	4	6	8	12	4	8	8	9	22	1.68	1.8	2	2.5	3.2	5.7	7.8	8.5	31	34	34	37.2	39.5	46.5	55	70
A	AS004	6	F	CTRL	13	2	6	5	8	9	4	7	9	9	17	1.51	1.7	1.8	2.4	2.9	5.21	8.1	8.3	30	33	34	36.5	39.5	46.7	54	66
A	AS004	1	M	CTRL	12	5	5	5	10	10	4	8	10	12	8	1.19	1.5	1.8	2.3	2.9	5.7	7.8	8.4	30	32	32	36.3	38.7	45	54	68
A	AS004	2	M	CTRL	12	6	4	5	12	12	4	7	12	9	150	1.29	1.4	1.6	2	2.6	5.24	7.2	7.8	28	31	31	34.9	37.2			68
A	AS004	3	M	CTRL	12	3	3	4	8	9	4	7	11	9	38	1.68	1.7	2	2.5	3.2	5.8	8.1	8.3	30	35	35	37.1	39.5	47.7	56	70
A	AS004	4	M	CTRL	12	2	4	2	8	9	4	8	8	9	123	1.54	1.8	1.9	2.5	3.1	5.62	7.7	8.3	31	33	34	37.2	40	45.1	53	69
A	AS022	2	F	CTRL	10	2	7	5	8	12	3	10	10	10	150	1.6	1.8	2.2	2.6	3.1	6.5	7.82	9.2	29	33.4	35.4	36	39.1	47	62	70
A	AS022	3	F	CTRL	10	2	2	4	10	12	3	10	11	11	90	1.5	1.7	2.2	2.7	3.1	6.2	7.5	9	28	33.5	35.6	36		45		68
A	AS022	1	M	CTRL	11	9	9	3	5	11	3	11	12	10	150	1.5	1.9	2.3	2.6	3.17	5.5	7.2	8.5	27	34.4	36.3	37	40.4	44	55.7	68.3
A	AS022	4	M	CTRL	10	4	7	3	8	12	3	10	10	10	150	1.6	1.8	2.3	2.8	3.26	6.2	7.7	9.8	29	35	37.2	38	40.1	46	61	71
A	AS022	5	M	CTRL	11	4	4	3	5	11	3	10	10	10	115	1.72	2	2.5	2.9	3.39	6.2	7.2	9.4	30	35.3	37.5	38	42.1	49	62	71
A	AS022	6	M	CTRL	11	4	7	3	8	12	3	7	10	10	150	1.7	2	2.5	2.9	3.39	6.2	7.2	9.4	28	34.5	35.4	36	39.3	46	59	69
A	AS034	1	F	CTRL	11	4	4	3	8	11	4	10	12	12	150	1.8	2.4	1.65	2.22	3.1	5	6.6	7.6	30	31	31	36.5	38	45	54	65
A	AS034	3	F	CTRL	10	5	3	5	10	10	4	7	13	12	150	1.7	2.6	1.66	2.11	3.1	4.9	6.5	7.6	28	29	32	35.7	37	44	53	64
A	AS034	2	M	CTRL	7	5	7	5	9	10	4	11	12	12	150	1.7	2.7	1.73	2.16	3	4.4	6.2	7.7	28	29	32.6	35.3	36	44.9	54	64
A	AS034	4	M	CTRL	11	5	6	6	10	11	4	7	12	13	150	1.7	2.6	1.59	2.02	3	4.7	6.4	7.5	27	29	31.4	34.7	36	46.2	54	65
A	AS034	5	M	CTRL	8	5	7	5	9	10	4	8	11	12	150	1.6	2.6	1.68	2.2	3	4.9	6.8	7.7	29	30	33	35.9	37	45	54	65
A	AS034	6	M	CTRL	8	4	4	6	8	11	4	8	13	12	150	1.6	2.6	1.68	2.08	3.1	4.5	6.3	7.4	28	29	32.5	36.2	38	45	55	64
A	AS035	5	F	CTRL	6	4	4	6	8	11	4	8	11	11	25	2	2.9	2.16	2.87	3.8	5.6	7.2	8.4	31	32	34.8	38.4	39	50	58	69
A	AS035	6	F	CTRL	7	4	4	3	9	13	4	8	9	11	54	2	2.8	2.1	2.7	3.7	5.6	7.1	8.5	30	31	34.8	37.9	39	48.9	58	68
A	AS035	1	M	CTRL	7	4	3	3	8	9	4	8	13	10	150	1.7	2.6	1.78	2.28	3.2	4.7	6.1	7.3	30	31	34.3	36.1	37	44	53	65
A	AS035	2	M	CTRL	6	4	4	3	7	9	4	10	12	11	40	1.9	3	2.31	2.33	3.8	5.6	7	8.5	30	32	35.4	38.4	40	48.9	57	67
A	AS035	3	M	CTRL	7	3	5	4	10	12	4	8	11	10	17	2	3	2.21	2.71	3.8	5.6	7	8.4	31	32	35.1	38.3	40	48.3	60	68
A	AS035	4	M	CTRL	7	4	5	3	9	9	4	9	12	11	116	2	3	2.23	2.85	3.8	5.8	7.1	8.8	31	32		38	40	51.3	59	69
A	AS009	1	F	ATV/r/TDF/FTC	11	5	5	5	10	10	4	7	10	8	70	1.2	1.34	1.51	1.7	2.3	5.1	7.5	7.3	35	38	31	33	36	44	52	65
A	AS009	2	F	ATV/r/TDF/FTC	11	3	5	5	10	10	4	7	10	8	70	1.17	1.28	1.51	1.9	2.4	5.4	8	8.1	35	35	28	33	37	44	54	65
A	AS009	4	F	ATV/r/TDF/FTC	11	4	4	5	7	11	4	10	10	8	150	1.3	1.35	1.43	1.8	2.4	5.2	7.8	7.5	37	39	27	34	36.2	43	54	65
A	AS009	5	F	ATV/r/TDF/FTC	9	4	4	5	10	10	5	9	10	8	80	1.16	1.27	1.41	1.8	2.2	5.3	7.8	7.3	37	39	31	33	36.2	43	54	66
A	AS009	3	M	ATV/r/TDF/FTC	11	3	4	5	7	10	5	10	10	8	125	1.2	1.4	1.58	2	2.3	5.5	8	7.3	37	38	31	35	37.5	43	55	63
A	AS012	2	F	ATV/r/TDF/FTC	9	5	5	4	9	11	5	9	8	12	150	1.28	1.5	1.7	2	2.7	5.36	8.6	8.3	27	31	32	35.2	36.9	44	55	67
A	AS012	4	F	ATV/r/TDF/FTC	12	7	5	4	11	13	4	10	12	8	150	1.36	1.5	1.9	2.3	2.9	5.6	8.3	8.4	29	32.5	33	35.7	38.7	49.9	55	67
A	AS012	6	F	ATV/r/TDF/FTC	9	4	5	4	10	11	4	8	10	9	66	1.39	1.6	2	2.4	3.1	6.09	8.8	8.3	30	32	33	36.6	39		56	70
A	AS012	1	M	ATV/r/TDF/FTC	10	7	5	4	9	9	5	8	8	8	150	1.12	1.5	1.6	1.9	2.4	5.19	7.8	8.4	28	31	31	33.9	37.6	45	52	66
A	AS012	3	M	ATV/r/TDF/FTC	9	5	5	5	10	7	5	8	8	8	150	1.33	1.5	1.7	2.3	2.9	5.93	8.6	8.7	28	33	32	35.7	38.1	49.9	56	66
A	AS012	5	M	ATV/r/TDF/FTC	13	5	5	5	9	13	4	8	10	8	139	1.22	1.9	1.9	2.1	2.7	5.67	8.4	8.5	28	31	32	34.7	37.6	49.7	54	67
A	AS018	3	F	ATV/r/TDF/FTC	11	7	10	6	8	12	4	11	11	12	70	1.27	1.5	2	2.6	3.1		7.1	8.7	28	29	34.9	38.7	39		58.9	66
A	AS018	1	M	ATV/r/TDF/FTC	11	7	11	6	7	11	4	11	12	11	150	1.27	1.5	2.1	2.6	3.1		7.76	9.7	28	29	34.7	38.3	38		62.1	68
A	AS018	2	M	ATV/r/TDF/FTC	11	6	8	6	8	12	4	11	11	11	150	1.25	1.5	2	2.4	2.9		7.79	9.6	28	30	34.7	37.5	38		64	71
A	AS018	4	M	ATV/r/TDF/FTC	11	4	4	3	8	12	4	11	11	8	150	1.39	1.6	2.2	2.8	3.4		8.36	8.9	29	30	35.1	39.2	40		61.2	69
A	AS018	5	M	ATV/r/TDF/FTC	11	11	4	3	6	11	4	11	11	11	70	1.21	1.6	2	2.4	2.9		7.29	8.3	25	27	35.2	36.9	38		59.7	66
A	AS018	6	M	ATV/r/TDF/FTC	4	4	4	3	8	14	4	11	11	8	150	1.31	1.6	2.1	2.7	3.3		8.17	10.5	30	30	34.8	37	38		61	71
A	AS019	1	F	ATV/r/TDF/FTC	10	5	9	6	8	12		11	12	11	70	1.5	1.8	2.3	2.8	3.5	6.8	8.3	8.9	28	34	35.7	37	39	48	66	72
A	AS019	2	F	ATV/r/TDF/FTC	10	10	10	5	8	13		10	11	10	150	1.3	1.8	2	2.5	3.3	6.3	7.5	8.6	26	33.1	33.5	35	40	45	61	70
A	AS019	3	M	ATV/r/TDF/FTC	10	3	10	6	11	13		13	12	12	135	1.5	1.8	2.2	2.5	3.5	6.6	7.9	9.3	28	33	36.8	38	40	48	62	71
A	AS019	4	M	ATV/r/TDF/FTC	11	5	10	5	8	13		10	11	10	70	1.3	1.6	1.9	2.5	3	6.3	7.5	8.7	27	31.9	34.6	35	38	46	63	70
A	AS019	5	M	ATV/r/TDF/FTC	11	5	7	9	10	13		12	12	11	150	1.3	1.7	2.1	2.5	4.2	7	7.5	8.4	28	32.3	34.3	36	38	46	61	70
A	AS019	6	M	ATV/r/TDF/FTC	10	5	7	6	8	13		12	10	10	150	1.5	1.8	2.2	2.8	3.4	7	8.3	9.6	27	34.1	35.3	37	39	48	62	73
A	AS020	1	M	ATV/r/TDF/FTC	11	5	5	11	11	13	5	10	13	12	150	1.3	1.9	1.7	2	2.65	5.5	6.5	7.5	27	30.8	32.6	34	36.8	43	58	66
A	AS020	2	M	ATV/r/TDF/FTC	11	5	7	5	8	13	5	11	10	12	150	1.5	1.6	1.9	2.3	2.92	5.8	7.2	8.6	27	33.3	35.2	36	39.6	46	60	71
A	AS020	3	M	ATV/r/TDF/FTC	10	6	10	6	8	13	5	11	10	11	150	1.3	1.5	1.8	2.1	2.65	5.5	6.8	8.1	27	32.3	34.2	36	37.6	45	60	70
A	AS020	4	M	ATV/r/TDF/FTC	10	9	4	5	9	11	5	10	13	12	150	1.3	1.5	1.7	2	2.46	5.4	6.5	7.5	28	32.3	34.2	35	38.1	45	54	65
A	AS020	5	M	ATV/r/TDF/FTC	10	5	11	5	10	13	5	10	10	13	90	1.3	1.5	1.9	2.2	2.65	5.7	7	8.4	28	33.4	34.1	35	38.5	46	58	68
A	AS020	6	M	ATV/r/TDF/FTC	10	6	10	5	8	11	5	10	10	12	150	1.4	1.5	1.9	2.2	2.79	5.3	6.3	7		32.6	34	35	38.9	46	59	67
A	AS032	3	F	ATV/r/TDF/FTC	9	5	7	4	8	9	4	9	13	10	31	1.4	2.1	3.3	2.6	3.24	5.8	7.5	7.2	29	30	31	37.8	40.7	47	57	67
A	AS032	4	F	ATV/r/TDF/FTC	8	4	5	4	8	9	5	9	13	9	43	1.38	1.9	3	2.64	3.15	6	7.8	9	30	31	32	37.7	40.7	47	58	70
A	AS032	5	F	ATV/r/TDF/FTC	11	4	4	4	8	13	4	9	13	8	150	1.4	1.8	3.3	2.88	3.51	6.5	8.1	9.9	29	30	31	37.7	41.4	48	58	73
A	AS032	1	M	ATV/r/TDF/FTC	8	5	7	7	9	14	4	9	14	1	150	1.4	2	2.9	2.4	2.95	4.8	6.5	7.3	30	31	32	37.5	38.3	43	55	65
A	AS032	2	M	ATV/r/TDF/FTC	11	7	4	4	8	9	4	10	13	10	26	1.4	1.9	3	2.69	3.31	6.2	7.8	9.5	29	30	31	36	39.4	48	57	71
A	AS032	6	M	ATV/r/TDF/FTC	8	7	4	4	8	10	4	10	11	8	25	1.38	1.8	3	2.88	3.48	6.3	8.3	9.6	29	30	32	39.1	41.4	49	57	73
A	AS033	3	F	ATV/r/TDF/FTC	8	4	7	4	8	14	4	9	12	12	150	1.4	2.1	3.2	2.6	3.03	5.4	7.8	8.7	30	32	33	36.8	40.8	47	55	69
A	AS033	5	F	ATV/r/TDF/FTC	9	8	4	4	8	11	4	9	12	12	150	1.4	2.1	3.2	2.5	2.86	5.7	7.5	8.4	30	31	31	36.7	39.9	48	56	70
A	AS033	6	F	ATV/r/TDF/FTC	7	8	7	4	8	11	4	11	12	8	150	1.5	2.2	3.3	2.65	3.23	5.4	7.3	8.4	30	31	32	36.7	39.7	47	57	68
A	AS033	1	M	ATV/r/TDF/FTC	9	9	11	5	7	10	4	9	11	12	80	1.6	2	3.5	2.83	3.27	5.9	7.7	9.3	30	31	32	38.3	39.7	49	56	70
A	AS033	2	M	ATV/r/TDF/FTC	7	4	4	4	7	9	4	9	11	9	150	1.5	2.2	3.3	2.63	3.2	5.5	7.6	9.2	30	31	32	37.4	41.3	49	54	72
A	AS033	4	M	ATV/r/TDF/FTC	8	8	8	4	8	11	4	9	11	8	150	1.6	2.1	3.5	2.83	3.46	6.1	7.8	9	30	30	31	38.7	41.8	48	57	69
A	AS042	1	F	ATV/r/TDF/FTC	12	6	7	5	9	8		9	12	11	29		1.63	1.73		2.7	4.71	6.6	7.9		29.5	31.7		34	45	55	66
A	AS042	2	F	ATV/r/TDF/FTC	12	7	6	5	8	11		11	13	12	150		1.6	1.68		2.5	4.35	6.4	7.7		29.4	31.2		33	45	56	63
A	AS042	3	F	ATV/r/TDF/FTC	12	7	2	5	9	12		10	11	10	150		1.56	1.74		2.5	4.74	7	8.3		30.2	32		34	46	57	67
A	AS042	4	F	ATV/r/TDF/FTC	11	6	5	5	8	8		10	8	11	55		1.89	1.92		2.9	5.3	6.9	8.4		29.2	35.3		36	45	57	65
A	AS042	5	M	ATV/r/TDF/FTC	12	6	6	6	8	8		9	12	11	150		1.28	1.63		2.7	4.5	6.3	8.9		29.5	33.1		35	44	54	66
A	AS042	6	M	ATV/r/TDF/FTC	12	8	8	2	9	12		10	11	10	34		1.39	1.77		2.9	5	6.9	9		30.1	35.3		37	47	58	67
A	AS043	1	F	ATV/r/TDF/FTC	12	7	6	6	8	12		10	12	11	150		1.2				3.9	5.8	6.5		29.5				43	53	62
A	AS043	2	F	ATV/r/TDF/FTC	12	6	7	7	8	8		10	12	10	55		1.4	1.57		2.4	4.3	6.34	7.2		31.1	33.1		35	46	55	62
A	AS043	3	M	ATV/r/TDF/FTC	12	7	9	5	8	8		11	12	11	150		1.28	1.53		2.4	4.25	6.4	7.6		31.1	32.5		34	44	55	64
A	AS043	4	M	ATV/r/TDF/FTC	12	6	7	11	10	8		10	12	11	70		1.45	1.6		2.3	4.34	6.3	7.5		30.2	33.6		35	44	54	63
A	AS043	5	M	ATV/r/TDF/FTC	11	7	7	5	8	8		10	11	11	89		1.25	1.4		2.2	3.9	6	7.1		29.6	32.2		34	44	54	63
A	AS043	6	M	ATV/r/TDF/FTC	12	7	7	5	8	10		10	11	11	150		1.17	1.38		2.2	3.88	5.9	7.1		29.7	31.8		34	43	52	61
A	AS044	2	F	ATV/r/TDF/FTC	11	7	5	4	10	10		10	12	10	150	1.1	1.3		2	2.3	4.1	6.8	7.9	27.3	30.7		32	34	43	58	65
A	AS044	5	F	ATV/r/TDF/FTC	11	9	4	5	7	11		10	11	10	70	1.18	1.36		2.1	2.5	4.5	6.48	7.5	27.9	31.4		33	34	45	57	65
A	AS044	6	F	ATV/r/TDF/FTC	9	7	8	7	7	11		11	12	10	150	1.25	1.43		2.2	2.7	4.8	7	8.2	29.4	32.5		33	35	45	57	66
A	AS044	1	M	ATV/r/TDF/FTC	5	6	5	5	7	8		9	12	11	85	1.2	1.39		2.3	2.5	4.6	6.53	8	28	30.4		32	34	45	58	66
A	AS044	3	M	ATV/r/TDF/FTC	10	7	7	6	8	11		11	11	11	55	1.3	1.55		2.2	2.7	4.7	6.8	7.9	30.3	31.8		33	35	45	59	66
A	AS044	4	M	ATV/r/TDF/FTC	12	7	7	7	7	12		7	12	10	150	1.16	1.34		2	2.5	4.4	6.6	7.7	29.3	31.5		33	35	45	57	65
A	AS008	2	F	ATV/r/AZT/3TC	12	5	9	4	11	15	4	10	13	12	150	1.17	1.22	1.6	2.1	2.5	4.8	7.5	8	27	31	31	33.7	37.2	45.3	53	65
A	AS008	6	F	ATV/r/AZT/3TC	9	6	6	4	9	13	4	8	8	9	150	1.42	1.51	1.6	2.5	2.9	5.85	7.7	7.6	29	31	31	37.6	39	48.2	56	67
A	AS008	1	M	ATV/r/AZT/3TC	11	5	9	4	9	15	4	8	15	15	150	1.26	1.38	1.8	2.4	2.8	5.9	8.4	8.8	27	31.5	33	36	38.3	50.9	56	70
A	AS008	3	M	ATV/r/AZT/3TC	13	6	9	7	9	13	4	8	8	10	150	1.14	1.18	1.6	2	2.5		7.4	8	27	30.4	30	35.1	36.6		53	68
A	AS008	4	M	ATV/r/AZT/3TC	12	9	7	5	9	15	4	7	13	15	150	1.15	1.34	1.6	2.1	2.6	4.9	8.1	8.2	28	30	31	33.7	37.8	47.3	53	68
A	AS008	5	M	ATV/r/AZT/3TC	10	12	12	2	10	14	4	8	13	10	150	1.18	1.24	1.2	2	2.5	5.33	7.3	7.7	27	30	32	36	37.8	48.7	61.7	68
A	AS011	1	F	ATV/r/AZT/3TC	13	4	5	6	9	13	4	8	10	8	6	1.49	1.55	1.8	2.2	2.7	5.3	7.7	8	30	33	33	35.8	38.6	46.6	53	65
A	AS011	2	F	ATV/r/AZT/3TC	9	5	5	4	9	9	4	9	10	8	110	1.36	1.51	1.8	2.3	2.6	4.81	7.7	8.1	30	33	33	36	38.4	47.5	54	66
A	AS011	3	F	ATV/r/AZT/3TC	13	5	5	7	10	1	4	10	10	10	54	1.16	1.32	1.6	2.1	2.4	4.68	7.4	8.1	27	31	32	34.5	36.9	45.4	52	66
A	AS011	4	M	ATV/r/AZT/3TC	12	4	5	5	10	9	4	9	10	8	150	1.37	1.6	2	2.4	2.8	4.9	7.5	8.4	30	33	34	36.7	40.4	45.3	53	66
A	AS011	5	M	ATV/r/AZT/3TC	10	5	5	4	9	10	4	10	10	12	90	1.38	1.4	1.7	2.1	2.6	5.01	7.5	8	30	33	33	35	38.8	45.9	54	65
A	AS011	6	M	ATV/r/AZT/3TC	10	4	5	4	9	14	4	8	8	8	150				2.2	2.7	5.1	7.4	8.1				36.5	38.7	46.4	55	66
A	AS013	1	F	ATV/r/AZT/3TC	10	8	5	4	10	13	5	12	10	9	150	1.26	1.5	1.6	2.3	2.7	5.5	8.4	8.9	27	28	29	35	36.8	44.5	54	69
A	AS013	2	F	ATV/r/AZT/3TC	10	5	5	4	7	10	4	7	13	13	150	1.3	1.5	1.7	2.2	2.6	5.8	8.5	9	28	29	31	34.4	37.3	47	54	68
A	AS013	4	F	ATV/r/AZT/3TC	12	4	5	4	10	10	4	8	10	10	150	1.24	1.5	1.7	2.2	2.6	5.5	8.4	8.9	28	29	30	34.1	36.3	46.7	54	68
A	AS013	5	F	ATV/r/AZT/3TC	10	7	5	4	10	10	5	9	10	12	150	1.2	1.5	1.6	1.9	2.2	4.2	6.5	7	27	27	29	33.7	35.8	45.9	52	61
A	AS013	3	M	ATV/r/AZT/3TC	9	5	5	7	5	15	4	7	13	12	150	1.2	1.5	1.6	2.1	2.5	5.21	8.2	8.7	28	28	29	34.8	36.5	43.6	54	68
A	AS013	6	M	ATV/r/AZT/3TC	10	4	5	7	10	16	4	10	13	10	150	1.25	1.5	1.4	1.6	1.8	2.6	4.7	5.1	28	29	28	33.2	33.8	35.6	45	56
A	AS014	3	F	ATV/r/AZT/3TC	9	5	5	4	9	10	4	7	10	10	61	1.18	1.3	1.17	2.4	2.5	4.8	7.3	8.1	29	30	30	35		44.1	51	67
A	AS014	4	F	ATV/r/AZT/3TC	9	7	4	2	10	10	4	10	10	8	127	1.4	1.42	1.9	2.6	2.7	5.49	7.7	8.2	30	31	32	34.9	38.2	47.2	55	67
A	AS014	5	F	ATV/r/AZT/3TC	13	4	5	2	10	11	4	8	10	8	42	1.35	1.47	1.9	2.5	2.7	4.96	7.5	8.5	29	31	33	35.3	39.2	46.3	55	67
A	AS014	1	M	ATV/r/AZT/3TC	4	5	5	5	8	13	4	8	12	9	55	1.29	1.48	1.8	2.5	2.8	5.12	7.6	8.4	29	30	32	37.2	38.8	48.8	56	67
A	AS014	2	M	ATV/r/AZT/3TC	9	4	5	2	10	10	4	9	11	12	42	1.24	1.61	1.19	2.7	2.9	5.3	7.6	8.4	30	31	32	36.7	38.1	47.8	56	67
A	AS014	6	M	ATV/r/AZT/3TC	9	7	10	5	7	10	4	8	11	9	10	1.49	1.56	1.9	2.7	2.9	5.2	7.6	8.4	29	31	33	36	37.8	47.3	55	68
A	AS025	1	F	ATV/r/AZT/3TC	11	10	10	5	10	10	4	12	12	10	80	1.3	1.4	1.7	2.2	2.9	6.1	7.3	8.8	26	31.8	32.4	34	35	44	61	70
A	AS025	3	F	ATV/r/AZT/3TC	10	10	3	5	10	13	4	10	10	10	150	1.3	1.5	1.8	2.1	2.6	5.5	6.7	8	27	31	33.1	34	36	45	60	68
A	AS025	5	F	ATV/r/AZT/3TC	11	7	6	5	8	12	4	10	10	11	150	1.3	1.4	1.6	2.1	2.7	5.9	7.04	8.3	28	31.3	32.4	34	35	46	58	68.3
A	AS025	6	F	ATV/r/AZT/3TC	11	10	6	8	8	12	4	7	10	11	150	1.3	1.4	1.6	2.2	2.6	5.8	6.77	8	27	31.4	33	34	36	44	62	71
A	AS025	2	M	ATV/r/AZT/3TC	10	10	10	3	8	10	4	10	10	10	150	1.3	1.5	1.8	2.1	2.8	6.1	7.2	8.7	27	32.7	33.8	35	37	46	63	70
A	AS025	4	M	ATV/r/AZT/3TC	11	12	10	5	8	10	4	10	12	11	150	1.3	1.5	1.8	2.1	2.7	6	6.8	8.4	28	31.6	33.1	34	35	47	61	68
A	AS029	1	F	ATV/r/AZT/3TC	10	4	10	4	10	16	4	11	11	11	150	1.3	1.7	2.8	2.31	2.96	5.65		9.2	28	29	31	36.3	38.9	48		72
A	AS029	3	F	ATV/r/AZT/3TC	9	7	8	4	10	11	4	10	12	10	150	1.3	1.9	2.8	2.29	2.64	5.47		9.1	27	29	30	34.9	36	46		72
A	AS029	4	F	ATV/r/AZT/3TC	9	8	7	4	10	10	4	9	10	11	32	1.1	1.5	2.6	2.01	2.62	5.44		9	27	28	29	33.9	36.9	46.9		69
A	AS029	5	F	ATV/r/AZT/3TC	9	9	9	5	11	11	5	9	12	12	150	1	1.5	2.3	1.8	2.2	4.56		7.1	25	26	28	32.8	34.2	43.4		62
A	AS029	6	F	ATV/r/AZT/3TC	9	9	8	5	9	13	4	9	13	11	37	1.5	1.9	2.9	2.44	3.02	6.1		9.2	29	30	30	37.3	39.6	48.6		72
A	AS029	2	M	ATV/r/AZT/3TC	11	7	4	4	10	12	4	11	13	12	150	1.3	1.8	2.7	2.23	2.86	5.69		9.4	28	29	30	35.7	39.7	48.2		72
A	AS036	1	F	ATV/r/AZT/3TC	13	8	7	7	8	15		9	15	9	150	1.4	1.6	2.5	2.8	3.1	4.9	7.2	8.9	30.2	31.2	33	34	35		61	68
A	AS036	2	M	ATV/r/AZT/3TC	10	7	10	7	7	8		9	14	14	150	1.34	1.51	2.3	2.8	3.1	5.9	7.5	9.2	29.9	31.5	32	33	34	47	57	66
A	AS036	3	M	ATV/r/AZT/3TC	10	7	10	7	8	7		8	13	8	150	1.3	1.6	2.5	3	3.2	6	7.9	9.7	30.4	32.2	34	35	37	49	62	70
A	AS038	4	F	ATV/r/AZT/3TC	8	3	6	3	10	11	4	8	9	10	28	1.8	2.8	2.05	2.65	3.8	5.5	6.5	7.9	29	30	34.6	37.2	38	47.4	55	66
A	AS038	5	F	ATV/r/AZT/3TC	7	3	4	3	10	9	4	10	11	12	15	1.7	2.9	1.85	2.46	3.3	5.05	6.5	8	29	30	39.3	38.4	39	46.4	58	67
A	AS038	1	M	ATV/r/AZT/3TC	7	5	5	7	9	10	4	11	11	10	30	1.9	2.9	1.98	2.5	3.6	5.3	6.9	8.5	30	31	34.6	37.2	38	49	57	68
A	AS038	2	M	ATV/r/AZT/3TC	8	4	5	7	9	9	4	9	9	11	150	1.9	2.9	2.05	2.74	3.7	5.1	6.9	8.2	31	32	34.9	38.2	39	45.7	56	66
A	AS038	3	M	ATV/r/AZT/3TC	8	4	3	7	10	10	4	8	12	12	150	1.7	2.8	2.05	2.62	3.5	5.3	6.7	8.2	30	31	34.6	37.7	39	47.6	56	67
A	AS038	6	M	ATV/r/AZT/3TC	10	3	4	3	9	11	4	10	9	11	135	1.6	2.7	1.87	2.35	3.4	5.1	6.7	8.2	30	31	33.8	36.2	37	47.4	56	66
A	AS039	1	F	ATV/r/AZT/3TC	11	6	5	6	9	12		7	14	12	38		1.55	2.07		3.2	5	6.8	7.7		32.7	35.2		38	48	57	66
A	AS039	2	F	ATV/r/AZT/3TC	11	5	6	5	9	8		9	15	10	150		1.54	2.01		3.1	5.12	6.95	8		31.5	34.3		36	48	58	66
A	AS039	3	M	ATV/r/AZT/3TC	10	5	7	9	8	15		9	12	11	92		1.7	2.21		3.5	5.4	7.5	9.1		33	35.7		36	46	60	70
A	AS039	4	M	ATV/r/AZT/3TC	10	5	6	6	9	12		7	12	11	150		1.68	2.15		3.2	5.26	7.2	8.8		33.3	35.1		37	49	56	67
A	AS039	5	M	ATV/r/AZT/3TC	7	5	6	7	9	9		7	12	11	150		1.52	1.9		3.4	5	6.9	8.3		32	35.1		37	47	58	66
A	AS039	6	M	ATV/r/AZT/3TC	7	6	6	5	10	11		8	12	11	150		1.53	2.1		3.5	5.25	7	8.8		31.9	35.9		37	50	59	67

## Sheet: Adult Open Field
	Speed				Total Distance				Distance moved in centre				Distance moved in the periphery				Time in the centre				Time in periphery				Rearing				Idle time
	CTRL	ATV/r/TDF/FTC	ATV/r/AZT/3TC		CTRL	ATV/r/TDF/FTC	ATV/r/AZT/3TC		CTRL	ATV/r/TDF/FTC	ATV/r/AZT/3TC		CTRL	ATV/r/TDF/FTC	ATV/r/AZT/3TC		CTRL	ATV/r/TDF/FTC	ATV/r/AZT/3TC		CTRL	ATV/r/TDF/FTC	ATV/r/AZT/3TC		CTRL	ATV/r/TDF/FTC	ATV/r/AZT/3TC		CTRL	ATV/r/TDF/FTC	ATV/r/AZT/3TC
MALE	48.1639	36.4576	39.718		5236.06	3685.47	3487.84		1287.63	529.105	624.684		3948.43	3156.37	2863.15		28.7	11	13.2		103.4	69.3	74		283	337	242		771.85	906.4	862.5
	32.7452	47.5183	39.1748		3561.5	3699.08	4164.12		437.478	810.105	742.181		3124.03	2888.98	3421.94		10.55	18.65	18.2		83.35	53.75	80.6		247	289	312		840.85	887.25	811.15
	50.4104	42.5765	50.6155		4681.47	3506.42	4655.33		1194.12	628.16	951.174		3487.34	2878.26	3704.16		32.8	11.25	21.8		77.15	67.85	83.3		259	305	298		791.2	847.95	790.05
	49.6568	64.3703	36.7223		3745.95	4151.16	5238.66		690.147	830.298	620.515		3055.8	3320.87	4618.14		16.05	14.65	15.1		68.35	73.1	121.5		243	208	281		823.25	846.7	785.6
	48.4986	44.2232	63.9106		4528.62	3064.28	4983.94		923.5	472.721	1230.72		3605.12	2591.56	3753.21		18.6	11.5	27.25		88.85	55.1	82.95		170	138	395		809.25	885.25	774.35
	47.3743	49.7679	51.5151		3596.32	6212.73	4493.28		674.313	1306.44	1106.08		2922.01	4906.29	3387.21		16.05	30.3	24.65		69.5	121.25	77.7		240	386	356		846.3	787.75	816.25
	43.2775	58.174	50.9723		3774.74	6031.35	4333.16		493.904	1284.55	776.664		3280.83	4746.81	3556.49		7.5	26.45	15.1		74.7	126.05	79.75		216	373	303		851.65	784.55	801.3
	47.8514	41.6744	56.0508		4338.99	3613.62	4653.82		956.454	501.325	664.87		3382.54	3112.29	3988.95		21.3	10.95	13.9		76.6	77.55	92.2		303	296	325		810.2	866.6	773.45
	42.7709	44.4445	52.4784		3842.01	4569.67	4132.76		764.378	766.514	911.405		3077.63	3803.16	3221.35		14.35	16.7	22.05		76.05	94.6	77.05		228	287	236		829.05	790.95	834.05
	41.8526	54.0963	50.386		3414.94	5451.35	5755.46		618.812	1197.1	1029.69		2796.12	4254.24	4725.77		14.8	23.75	23.1		59.4	104.3	121.55		161	434	247		884.85	757.05	778.95
	55.7541	45.795	54.4326		4087.23	3956.64	5102.56		833.407	837.037	1172.57		3253.82	3119.6	3929.99		16	16.85	31.05		76.3	77.7	99		301	235	319		803	830.25	812.55
	46.9788	51.3144	53.1675		3297.71	3727.4	3821.8		445.001	700.933	760.252		2852.71	3026.47	3061.55		10.4	13.4	15.8		61.05	72.6	70.65		327	401	299		855	823.1	796.45
	55.3126	48.9157	39.0051		4108.52	4653.66	3777.88		937.445	909.017	726.665		3171.08	3744.64	3051.22		17.5	18.6	16.65		69.6	88.75	77.7		352	476	316		836.45	824.15	842.7
	49.2144	40.7181	42.7869		3713.84	3507.06	3468.92		792.135	536.554	582.761		2921.71	2970.51	2886.16		14.45	11.5	11.2		71.1	70.3	63.1		404	361	334		818.25	847.4	804.25
	42.1863	42.3392	45.6175		4048.95	3785.14	4781.27		621.554	637.18	985.58		3427.4	3147.95	3795.69		14.5	16.75	22.4		87.95	74.4	93.55		311	257	328		817.3	836.45	745.9
		46.1848				3529.72				513.969				3015.75				9.95				76.45				205				847.1
		40.8812				3406.43				525.797				2880.64				9.15				70.65				78				887.35
	Speed				Total Distance				Distance moved in centre				Distance moved in the periphery				Time in the centre				Time in periphery				Rearing				Idle time
	CTRL	ATV/r/TDF/FTC	ATV/r/AZT/3TC		CTRL	ATV/r/TDF/FTC	ATV/r/AZT/3TC		CTRL	ATV/r/TDF/FTC	ATV/r/AZT/3TC		CTRL	ATV/r/TDF/FTC	ATV/r/AZT/3TC		CTRL	ATV/r/TDF/FTC	ATV/r/AZT/3TC		CTRL	ATV/r/TDF/FTC	ATV/r/AZT/3TC		CTRL	ATV/r/TDF/FTC	ATV/r/AZT/3TC		CTRL	ATV/r/TDF/FTC	ATV/r/AZT/3TC
FEMALE	51.593	48.1078	43.5425		6124.69	3386.94	4204		1597.63	553.505	495.924		4527.07	2833.44	3708.08		41.8	9.75	11.45		114.85	65.25	97.6		287	115	200		731.75	912.75	831.1
	46.4646	45.555	42.5313		5442.38	5717.15	4305.58		830.355	842.013	680.577		4612.03	4875.14	3625		21.35	17.5	17.1		113.7	125.8	87.65		295	271	227		768.4	777.95	825.45
	50.8293	50.5648	42.0641		6019.59	4394.46	4169.06		1510.64	799.982	787.748		4508.95	3594.48	3381.31		37.55	17.05	19.9		110.8	90.95	81.95		299	245	155		721.5	820.4	846.3
	51.014	45.32	50.3506		6184.93	6268.35	3528.02		1045.45	1431.15	551.288		5139.48	4837.2	2976.74		23.95	32.85	13.05		123.55	128.15	70.5		168	261	199		760.5	697.9	853.3
	47.9069	58.9471	45.6852		4914	3803.8	5438.3		769.589	640.014	1030.88		4144.41	3163.79	4407.41		18.65	12.4	28.4		103.4	82.3	117.05		296	170	285		772.9	848.65	756.2
	44.9571	44.0085	47.4958		5702.25	3572.09	5878.3		737.246	583.97	1003.41		4965	2988.12	4874.89		17.7	13.75	22.15		127.3	77.85	130.5		262	253	263		752.55	869.4	715.6
	42.9746	46.0397	37.4677		5580.88	4398.93	3777.28		808.329	899.836	585.674		4772.55	3499.1	3191.61		18.75	21.75	14.1		133.4	95.05	83.1		211	316	198		769.6	808.6	834.35
	48.3488	43.3275	41.781		4979.24	3443.2	4497.04		917.693	377.778	709.327		4061.55	3065.42	3787.71		22	10.25	19		103.7	90.2	87.15		185	231	273		769.85	846.85	797
	46.8763	59.3042	60.5662		3314.58	4268.15	4609.82		828.149	868.084	821.959		2486.43	3400.06	3787.86		18.8	16.4	14.95		60.55	80.8	91.35		184	264	274		851.75	836.1	780.35
	52.4015	45.9302	41.5757		4550.51	4684.31	2794.46		809.639	778.786	446.261		3740.87	3905.52	2348.2		21.7	17.4	12.5		89.15	98.2	56.25		250	122	244		789.65	817.1	899.7
	36.8889	49.7011	51.5742		4868.03	3399.1	5343.99		845.489	671.266	1040.29		4022.54	2727.84	4303.7		21.45	16.7	20.65		110.55	60.8	107.1		227	234	213		814.4	874.1	763.75
	49.3128	51.3394	52.6855		5158.81	4292.31	3679.76		1023.42	999.089	877.939		4135.39	3293.22	2801.82		22.1	20.1	16.8		99.7	88.25	71.25		312	165	355		754.75	846	828.35
		44.1547	40.63			6732.7	4097.51			1228.31	592.183			5504.39	3505.32			32.1	15.75			144.85	87.1			193	140			702.55	840.9
		47.259	42.5408			3103.92	3141.88			546.703	578.946			2557.22	2562.94			13.8	14.05			60.5	53.1			137	281			916.1	876.2
